# Supplementary material for: A new species of Neoperla from China, with a redescription of the female of N. mnong Stark, 1987 (Plecoptera, Perlidae)
Source: Zookeys. 2016 Sep 12;(616):103–13. doi: 10.3897/zookeys.616.8996 (PMC5027763; doi:10.3897/zookeys.616.8996)
Supplement: XML Treatment for Neoperla chebalinga [file zookeys.616.8996-treatment1.xml]

<!DOCTYPE tp:taxon-treatment
  PUBLIC "-//TaxonX//DTD Taxonomic Treatment Publishing DTD v0 20100105//EN" "tax-treatment-NSO.dtd">
<tp:taxon-treatment xmlns:tp="http://www.plazi.org/taxpub"><tp:treatment-meta><kwd-group><label>Taxon classification</label><kwd><named-content content-type="kingdom">Animalia</named-content></kwd><kwd><named-content content-type="order">Plecoptera</named-content></kwd><kwd><named-content content-type="family">Perlidae</named-content></kwd></kwd-group><mixed-citation publication-type="journal"><person-group><name><surname>Chen</surname><given-names>Zhi-Teng</given-names></name><name><surname>Du</surname><given-names>Yu-Zhou</given-names></name></person-group><article-title>A new species of <italic><tp:taxon-name><tp:taxon-name-part taxon-name-part-type="genus">Neoperla</tp:taxon-name-part></tp:taxon-name></italic> from China, with a redescription of the female of <italic><tp:taxon-name><tp:taxon-name-part taxon-name-part-type="genus">N.</tp:taxon-name-part> <tp:taxon-name-part taxon-name-part-type="species">mnong</tp:taxon-name-part></tp:taxon-name></italic> Stark, 1987 (<tp:taxon-name><tp:taxon-name-part taxon-name-part-type="order">Plecoptera</tp:taxon-name-part></tp:taxon-name>, <tp:taxon-name><tp:taxon-name-part taxon-name-part-type="family">Perlidae</tp:taxon-name-part></tp:taxon-name>)</article-title><source>Zookeys</source><day>12</day><month>9</month><year>2016</year><volume>2016</volume><issue>616</issue><fpage>103</fpage><lpage>113</lpage><pub-id pub-id-type="doi">10.3897/zookeys.616.8996</pub-id></mixed-citation></tp:treatment-meta><tp:nomenclature><tp:taxon-name>
            <tp:taxon-name-part taxon-name-part-type="genus">Neoperla</tp:taxon-name-part>
            <tp:taxon-name-part taxon-name-part-type="species">chebalinga</tp:taxon-name-part>
            <object-id xmlns:xlink="http://www.w3.org/1999/xlink" content-type="zoobank" xlink:type="simple">http://zoobank.org/960227BF-2234-483D-9363-3C7A40D0F32D</object-id>
          </tp:taxon-name><tp:taxon-status xmlns:xlink="http://www.w3.org/1999/xlink" xlink:type="simple">sp. n.</tp:taxon-status><xref ref-type="fig" rid="F1">Figs 1</xref><xref ref-type="fig" rid="F2">, 2–3</xref><xref ref-type="fig" rid="F3">, 4–5</xref><xref ref-type="fig" rid="F4">, 6</xref><xref ref-type="fig" rid="F5">, 7</xref><xref ref-type="fig" rid="F6">, 8</xref><xref ref-type="fig" rid="F7">, 9–10</xref></tp:nomenclature><tp:treatment-sec sec-type="type material" id="SECID0EAHAC"><title>Type material.</title><p>Holotype male: China: Guangdong Province, Chebaling Nature Reserve, <named-content xmlns:xlink="http://www.w3.org/1999/xlink" content-type="dwc:verbatimCoordinates" xlink:type="simple"><named-content content-type="geo-json" specific-use="{&#34;type&#34;:&#34;Point&#34;,&#34;coordinates&#34;:[114.132000,24.712800]}" id="NCID0EJHAC" xlink:type="simple">114.1320E, 24.7128N</named-content></named-content>, 17 June, 2009, leg. Hai-Yang Xue and Bo Yu. Paratypes: 4 males and 2 females, same data as holotype.</p></tp:treatment-sec><tp:treatment-sec sec-type="diagnosis" id="SECID0EOHAC"><title>Diagnosis.</title><p>Distinguishing characteristics of this species include a slender aedeagal tube that has an upcurved, medial, finger-like, membranous lobe on the ventral surface, and a short, blunt, ventrally curved aedeagal sac with a dorsoapical patch of spines.</p><p>
            <bold>Adult habitus.</bold> General body color yellow patterned with brown. Head slightly wider than pronotum with a brown stigma on anterior frons and a subtriangular dark brown area covering ocelli; compound eyes dark and antennae brown (Figs <xref ref-type="fig" rid="F1">1</xref>, <xref ref-type="fig" rid="F7">9–10</xref>). Pronotum disc yellow with pale brown rugosities (Fig. <xref ref-type="fig" rid="F1">1</xref>). Wing membrane subhyaline, veins brown; legs yellow, femora grading to brown distally. Cerci pale (Figs <xref ref-type="fig" rid="F7">9–10</xref>).</p><fig id="F1" position="float" orientation="portrait"><label>Figure 1.</label><caption><p>
          <italic><tp:taxon-name><tp:taxon-name-part taxon-name-part-type="genus">Neoperla</tp:taxon-name-part> <tp:taxon-name-part taxon-name-part-type="species">chebalinga</tp:taxon-name-part></tp:taxon-name></italic> sp. n. Male head and pronotum, dorsal view.</p></caption><graphic xmlns:xlink="http://www.w3.org/1999/xlink" xlink:href="zookeys-616-103-g001.jpg" position="float" orientation="portrait" xlink:type="simple" id="oo_102687.jpg"/></fig><p>
            <bold>Male</bold> (Figs <xref ref-type="fig" rid="F1">1</xref>–<xref ref-type="fig" rid="F3">5</xref>, <xref ref-type="fig" rid="F7">9</xref>). Forewing length 13.5–14.0 mm, hindwing length 11.5–12.0 mm (n = 5). The posterior margin of tergum 7 with a raised process densely covered with sensilla basiconica. Tergum 8 bears a recurved oval process with small spines at the distal margin (Figs <xref ref-type="fig" rid="F2">2–3</xref>). Tergum 9 without sensilla basiconica. Hemitergal processes of tergum 10 slightly curved anteriorly (Fig. <xref ref-type="fig" rid="F2">2</xref>). Aedeagal tube slender, strongly sclerotized dorsally, weakly sclerotized ventrally except for the basal bulb and an upcurved, ventromedial, finger-like membranous lobe. Aedeagal sac short and gradually tapered to a blunt apex, curved ventrally with a dorsoapical patch of spines (Figs <xref ref-type="fig" rid="F3">4–5</xref>).</p><fig id="F2" position="float" orientation="portrait"><label>Figures 2–3.</label><caption><p>
          <italic><tp:taxon-name><tp:taxon-name-part taxon-name-part-type="genus">Neoperla</tp:taxon-name-part> <tp:taxon-name-part taxon-name-part-type="species">chebalinga</tp:taxon-name-part></tp:taxon-name></italic> sp. n. Male terminalia: <bold>2</bold> dorsal view <bold>3</bold> lateral view.</p></caption><graphic xmlns:xlink="http://www.w3.org/1999/xlink" xlink:href="zookeys-616-103-g002.jpg" position="float" orientation="portrait" xlink:type="simple" id="oo_102688.jpg"/></fig><fig id="F3" position="float" orientation="portrait"><label>Figure 4–5.</label><caption><p>
          <italic><tp:taxon-name><tp:taxon-name-part taxon-name-part-type="genus">Neoperla</tp:taxon-name-part> <tp:taxon-name-part taxon-name-part-type="species">chebalinga</tp:taxon-name-part></tp:taxon-name></italic> sp. n. Aedeagus: <bold>4</bold> <italic>In situ</italic>, lateral view <bold>5</bold> Everted, lateral view.</p></caption><graphic xmlns:xlink="http://www.w3.org/1999/xlink" xlink:href="zookeys-616-103-g003.jpg" position="float" orientation="portrait" xlink:type="simple" id="oo_102689.jpg"/></fig><p>
            <bold>Female</bold> (Figs <xref ref-type="fig" rid="F4">6</xref>–<xref ref-type="fig" rid="F5">7</xref>, <xref ref-type="fig" rid="F7">10</xref>). Forewing length 15.5–16.0 mm, hindwing length 13.0–13.5 mm (n = 2). General color and pattern similar to males. Subgenital plate of sternum 8 slightly produced and lightly sclerotized posteromedially (Figs <xref ref-type="fig" rid="F4">6</xref>, <xref ref-type="fig" rid="F7">10</xref>). Va<!--PageBreak--><!--PageBreak-->gina elongate-oval, lined sparsely along lateral margins. Spermathecal stalk short, spermatheca oval and curled at tip (Fig. <xref ref-type="fig" rid="F5">7</xref>).</p><fig id="F4" position="float" orientation="portrait"><label>Figure 6.</label><caption><p>
          <italic><tp:taxon-name><tp:taxon-name-part taxon-name-part-type="genus">Neoperla</tp:taxon-name-part> <tp:taxon-name-part taxon-name-part-type="species">chebalinga</tp:taxon-name-part></tp:taxon-name></italic> sp. n. Female terminalia, ventral view.</p></caption><graphic xmlns:xlink="http://www.w3.org/1999/xlink" xlink:href="zookeys-616-103-g004.jpg" position="float" orientation="portrait" xlink:type="simple" id="oo_102692.jpg"/></fig><fig id="F5" position="float" orientation="portrait"><label>Figure 7.</label><caption><p>
          <italic><tp:taxon-name><tp:taxon-name-part taxon-name-part-type="genus">Neoperla</tp:taxon-name-part> <tp:taxon-name-part taxon-name-part-type="species">chebalinga</tp:taxon-name-part></tp:taxon-name></italic>, sp. n. Female genitalia, vagina and spermathecum, lateral view.</p></caption><graphic xmlns:xlink="http://www.w3.org/1999/xlink" xlink:href="zookeys-616-103-g005.jpg" position="float" orientation="portrait" xlink:type="simple" id="oo_102693.jpg"/></fig><p>
            <bold>Eggs</bold> (Fig. <xref ref-type="fig" rid="F6">8</xref>). Outline oval. Collar short and surrounded by 1–2 irregular rows of follicle cell impressions. Primary striae join rim on sides of collar, narrow and widely spaced; each pair of primary striae enclose many secondary striae; sulci with dense pits. Lid small consisting of follicle cell impressions (Fig. <xref ref-type="fig" rid="F6">8</xref>).</p><fig id="F6" position="float" orientation="portrait"><label>Figure 8.</label><caption><p>
          <italic><tp:taxon-name><tp:taxon-name-part taxon-name-part-type="genus">Neoperla</tp:taxon-name-part> <tp:taxon-name-part taxon-name-part-type="species">chebalinga</tp:taxon-name-part></tp:taxon-name></italic> sp. n. Egg, lateral view.</p></caption><graphic xmlns:xlink="http://www.w3.org/1999/xlink" xlink:href="zookeys-616-103-g006.jpg" position="float" orientation="portrait" xlink:type="simple" id="oo_102694.jpg"/></fig><fig id="F7" position="float" orientation="portrait"><label>Figure 9–10.</label><caption><p>
          <italic><tp:taxon-name><tp:taxon-name-part taxon-name-part-type="genus">Neoperla</tp:taxon-name-part> <tp:taxon-name-part taxon-name-part-type="species">chebalinga</tp:taxon-name-part></tp:taxon-name></italic> sp. n. Habitus: <bold>9</bold> Male habitus, dorsal view <bold>10</bold> Female habitus, dorsal view.</p></caption><graphic xmlns:xlink="http://www.w3.org/1999/xlink" xlink:href="zookeys-616-103-g007.jpg" position="float" orientation="portrait" xlink:type="simple" id="oo_102695.jpg"/></fig></tp:treatment-sec><tp:treatment-sec sec-type="etymology" id="SECID0E4PAC"><title>Etymology.</title><p>The species is named after the type locality, Chebaling Nature Reserve.</p></tp:treatment-sec><tp:treatment-sec sec-type="remarks" id="SECID0EDAAE"><title>Remarks.</title><p>The new species is a member of the <italic><tp:taxon-name><tp:taxon-name-part taxon-name-part-type="genus">Neoperla</tp:taxon-name-part> <tp:taxon-name-part taxon-name-part-type="species">clymene</tp:taxon-name-part></tp:taxon-name></italic> group possessing a slender and mostly sclerotized aedeagal tube. The processes of terga 7–8 and aedeagus of the new species are similar to those of <italic><tp:taxon-name><tp:taxon-name-part taxon-name-part-type="genus">Neoperla</tp:taxon-name-part> <tp:taxon-name-part taxon-name-part-type="species">furcostyla</tp:taxon-name-part></tp:taxon-name></italic> Li &amp; Qin, 2013 (in: <xref ref-type="bibr" rid="B21">Li et al. 2013b</xref>) and <italic><tp:taxon-name><tp:taxon-name-part taxon-name-part-type="genus">Neoperla</tp:taxon-name-part> <tp:taxon-name-part taxon-name-part-type="species">forcipata</tp:taxon-name-part></tp:taxon-name></italic> Yang &amp; Yang, 1992 (<xref ref-type="bibr" rid="B41">Yang and Yang 1992</xref>). However, in <italic><tp:taxon-name><tp:taxon-name-part taxon-name-part-type="genus">Neoperla</tp:taxon-name-part> <tp:taxon-name-part taxon-name-part-type="species">furcostyla</tp:taxon-name-part></tp:taxon-name></italic> and <italic><tp:taxon-name><tp:taxon-name-part taxon-name-part-type="genus">Neoperla</tp:taxon-name-part> <tp:taxon-name-part taxon-name-part-type="species">forcipata</tp:taxon-name-part></tp:taxon-name></italic>, the aedeagal tube has a subapical fork instead of the medial finger-like lobe as in <italic><tp:taxon-name><tp:taxon-name-part taxon-name-part-type="genus">Neoperla</tp:taxon-name-part> <tp:taxon-name-part taxon-name-part-type="species">chebalinga</tp:taxon-name-part></tp:taxon-name></italic>. In addition, the aedeagal sacs of <italic><tp:taxon-name><tp:taxon-name-part taxon-name-part-type="genus">Neoperla</tp:taxon-name-part> <tp:taxon-name-part taxon-name-part-type="species">furcostyla</tp:taxon-name-part></tp:taxon-name></italic> and <italic><tp:taxon-name><tp:taxon-name-part taxon-name-part-type="genus">Neoperla</tp:taxon-name-part> <tp:taxon-name-part taxon-name-part-type="species">forcipata</tp:taxon-name-part></tp:taxon-name></italic> are not curved ventrally (see Figs <xref ref-type="fig" rid="F1">1</xref>–<xref ref-type="fig" rid="F2">2</xref> in: <xref ref-type="bibr" rid="B21">Li et al. 2013b</xref> and fig. 1 in <xref ref-type="bibr" rid="B41">Yang and Yang 1992</xref>).</p><!--PageBreak--></tp:treatment-sec><ref-list><ref id="B21"><mixed-citation xmlns:xlink="http://www.w3.org/1999/xlink" xlink:type="simple">
          <person-group><name name-style="western"><surname>Li</surname><given-names>WH</given-names></name><name name-style="western"><surname>Wang</surname><given-names>GQ</given-names></name><name name-style="western"><surname>Qin</surname><given-names>XF</given-names></name></person-group> (<year>2013b</year>) <article-title>Two new species of <italic><tp:taxon-name><tp:taxon-name-part taxon-name-part-type="genus">Neoperla</tp:taxon-name-part></tp:taxon-name></italic> (<tp:taxon-name><tp:taxon-name-part taxon-name-part-type="order">Plecoptera</tp:taxon-name-part></tp:taxon-name>, <tp:taxon-name><tp:taxon-name-part taxon-name-part-type="family">Perlidae</tp:taxon-name-part></tp:taxon-name>) from China.</article-title> <source>ZooKeys</source> <volume>290</volume>: <fpage>21</fpage>–<lpage>30</lpage>. doi: <ext-link xlink:type="simple" ext-link-type="doi" xlink:href="10.3897/zookeys.290.4568">10.3897/zookeys.290.4568</ext-link></mixed-citation></ref><ref id="B41"><mixed-citation xmlns:xlink="http://www.w3.org/1999/xlink" xlink:type="simple">
          <person-group><name name-style="western"><surname>Yang</surname><given-names>D</given-names></name><name name-style="western"><surname>Yang</surname><given-names>CK</given-names></name></person-group> (<year>1992</year>) <article-title><tp:taxon-name><tp:taxon-name-part taxon-name-part-type="order">Plecoptera</tp:taxon-name-part></tp:taxon-name>: <tp:taxon-name><tp:taxon-name-part taxon-name-part-type="family">Perlidae</tp:taxon-name-part></tp:taxon-name>.</article-title> In: <person-group><name name-style="western"><surname>Huang</surname><given-names>FS</given-names></name></person-group> (<role>Ed.</role>) <source>Insects of Wuling Mountains area, Southwestern China</source>. <publisher-name>Science Press</publisher-name>, <publisher-loc>Beijing</publisher-loc>, <fpage>62</fpage>–<lpage>64</lpage>.</mixed-citation></ref></ref-list></tp:taxon-treatment>
