# Supplementary material for: A new species of Neoperla from China, with a redescription of the female of N. mnong Stark, 1987 (Plecoptera, Perlidae)
Source: Zookeys. 2016 Sep 12;(616):103–13. doi: 10.3897/zookeys.616.8996 (PMC5027763; doi:10.3897/zookeys.616.8996)
Supplement: XML Treatment for Neoperla mnong [file zookeys.616.8996-treatment2.xml]

<!DOCTYPE tp:taxon-treatment
  PUBLIC "-//TaxonX//DTD Taxonomic Treatment Publishing DTD v0 20100105//EN" "tax-treatment-NSO.dtd">
<tp:taxon-treatment xmlns:tp="http://www.plazi.org/taxpub"><tp:treatment-meta><kwd-group><label>Taxon classification</label><kwd><named-content content-type="kingdom">Animalia</named-content></kwd><kwd><named-content content-type="order">Plecoptera</named-content></kwd><kwd><named-content content-type="family">Perlidae</named-content></kwd></kwd-group><mixed-citation publication-type="journal"><person-group><name><surname>Chen</surname><given-names>Zhi-Teng</given-names></name><name><surname>Du</surname><given-names>Yu-Zhou</given-names></name></person-group><article-title>A new species of <italic><tp:taxon-name><tp:taxon-name-part taxon-name-part-type="genus">Neoperla</tp:taxon-name-part></tp:taxon-name></italic> from China, with a redescription of the female of <italic><tp:taxon-name><tp:taxon-name-part taxon-name-part-type="genus">N.</tp:taxon-name-part> <tp:taxon-name-part taxon-name-part-type="species">mnong</tp:taxon-name-part></tp:taxon-name></italic> Stark, 1987 (<tp:taxon-name><tp:taxon-name-part taxon-name-part-type="order">Plecoptera</tp:taxon-name-part></tp:taxon-name>, <tp:taxon-name><tp:taxon-name-part taxon-name-part-type="family">Perlidae</tp:taxon-name-part></tp:taxon-name>)</article-title><source>Zookeys</source><day>12</day><month>9</month><year>2016</year><volume>2016</volume><issue>616</issue><fpage>103</fpage><lpage>113</lpage><pub-id pub-id-type="doi">10.3897/zookeys.616.8996</pub-id></mixed-citation></tp:treatment-meta><tp:nomenclature><tp:taxon-name>
            <tp:taxon-name-part taxon-name-part-type="genus">Neoperla</tp:taxon-name-part>
            <tp:taxon-name-part taxon-name-part-type="species">mnong</tp:taxon-name-part>
          </tp:taxon-name><tp:taxon-authority>Stark, 1987</tp:taxon-authority><xref ref-type="fig" rid="F8">Figs 11</xref><xref ref-type="fig" rid="F9">, 12</xref><xref ref-type="fig" rid="F10">, 13</xref><!--PageBreak--><tp:nomenclature-citation-list><tp:nomenclature-citation><tp:taxon-name>
                <tp:taxon-name-part taxon-name-part-type="genus">Neoperla</tp:taxon-name-part> <tp:taxon-name-part taxon-name-part-type="species">mnong</tp:taxon-name-part></tp:taxon-name><comment>Stark, 1987: 48; Stark &amp; Sivec 2008: 33; <xref ref-type="bibr" rid="B5">Du 1998</xref>: 393; Li et al. 2012: 22; <xref ref-type="bibr" rid="B39">Wang et al. 2013b</xref>: 87.</comment></tp:nomenclature-citation></tp:nomenclature-citation-list></tp:nomenclature><tp:treatment-sec sec-type="material" id="SECID0EUFAE"><title>Material examined.</title><p>1 male, 4 females, China: Guangdong Province, Chebaling Nature Reserve, <named-content xmlns:xlink="http://www.w3.org/1999/xlink" content-type="dwc:verbatimCoordinates" xlink:type="simple"><named-content content-type="geo-json" specific-use="{&#34;type&#34;:&#34;Point&#34;,&#34;coordinates&#34;:[114.132000,24.712800]}" id="NCID0E4FAE" xlink:type="simple">114.1320E, 24.7128N</named-content></named-content>, 17 June, 2009, leg. Hai-Yang Xue and Bo Yu.</p></tp:treatment-sec><tp:treatment-sec sec-type="description" id="SECID0ECGAE"><title>Description of the female Chinese specimens.</title><p>
            <bold>Female</bold> (Figs <xref ref-type="fig" rid="F8">11</xref>–<xref ref-type="fig" rid="F10">13</xref>). Forewing length 12.0–12.5 mm, hindwing length 10.0–10.5 mm (n = 4). General color yel<!--PageBreak--><!--PageBreak-->low to brown. Head nearly as wide as pronotum, with a subtriangular dark brown area covering ocelli; compound eyes dark and antennae pale brown. Pronotum disc yellow with pale brown rugosities. Wing membrane subhyaline, veins pale brown; legs yellow without darker markings. Cerci pale brown (Fig. <xref ref-type="fig" rid="F8">11</xref>). Subgenital plate of sternum 8 forming a small rounded sclerite with a posteromedial notch (Fig. <xref ref-type="fig" rid="F9">12</xref>). Vagina oval, lined densely around base of spermathecal stalk. Spermathecal stalk and spermatheca short, slender and curled at tip; a single accessory gland occurs near spermatheca tip (Fig. <xref ref-type="fig" rid="F10">13</xref>).</p><fig id="F8" position="float" orientation="portrait"><label>Figure 11.</label><caption><p>
          <italic><tp:taxon-name><tp:taxon-name-part taxon-name-part-type="genus">Neoperla</tp:taxon-name-part> <tp:taxon-name-part taxon-name-part-type="species">mnong</tp:taxon-name-part></tp:taxon-name></italic> Stark. Female habitus, dorsal view.</p></caption><graphic xmlns:xlink="http://www.w3.org/1999/xlink" xlink:href="zookeys-616-103-g008.jpg" position="float" orientation="portrait" xlink:type="simple" id="oo_102697.jpg"/></fig><fig id="F9" position="float" orientation="portrait"><label>Figure 12.</label><caption><p>
          <italic><tp:taxon-name><tp:taxon-name-part taxon-name-part-type="genus">Neoperla</tp:taxon-name-part> <tp:taxon-name-part taxon-name-part-type="species">mnong</tp:taxon-name-part></tp:taxon-name></italic> Stark. Female terminalia, ventral view.</p></caption><graphic xmlns:xlink="http://www.w3.org/1999/xlink" xlink:href="zookeys-616-103-g009.jpg" position="float" orientation="portrait" xlink:type="simple" id="oo_102698.jpg"/></fig><fig id="F10" position="float" orientation="portrait"><label>Figure 13.</label><caption><p>
          <italic><tp:taxon-name><tp:taxon-name-part taxon-name-part-type="genus">Neoperla</tp:taxon-name-part> <tp:taxon-name-part taxon-name-part-type="species">mnong</tp:taxon-name-part></tp:taxon-name></italic> Stark. Female genitalia, vagina and spermathecum, lateral view.</p></caption><graphic xmlns:xlink="http://www.w3.org/1999/xlink" xlink:href="zookeys-616-103-g010.jpg" position="float" orientation="portrait" xlink:type="simple" id="oo_102699.jpg"/></fig></tp:treatment-sec><tp:treatment-sec sec-type="distribution" id="SECID0EGJAE"><title>Distribution.</title><p>China (Guangdong Province: Conghua County, Liuxi River; Shixing County, Chebaling Nature Reserve. Guangxi Province: Jinxiu suburb; Tianlin County, Pinglang). Vietnam (Di Linh, Dak Song, Gia Lai, Nghe An, Pleiku). Thailand (Chanthaburia).</p></tp:treatment-sec><tp:treatment-sec sec-type="remarks" id="SECID0ELJAE"><title>Remarks.</title><p>This species is expected to be widespread in southern Asia. The male of <italic><tp:taxon-name><tp:taxon-name-part taxon-name-part-type="genus">Neoperla</tp:taxon-name-part> <tp:taxon-name-part taxon-name-part-type="species">mnong</tp:taxon-name-part></tp:taxon-name></italic> has been described from Vietnam by <xref ref-type="bibr" rid="B29">Stark (1987)</xref> and well-illustrated by <xref ref-type="bibr" rid="B30">Stark and Sivec (2008)</xref> from Vietnamese material. This species has been previously recorded from China by <xref ref-type="bibr" rid="B5">Du (1998)</xref> and <xref ref-type="bibr" rid="B20">Li et al. (2012b)</xref>. Females of <italic><tp:taxon-name><tp:taxon-name-part taxon-name-part-type="genus">Neoperla</tp:taxon-name-part> <tp:taxon-name-part taxon-name-part-type="species">mnong</tp:taxon-name-part></tp:taxon-name></italic> from Vietnam were described as <italic><tp:taxon-name><tp:taxon-name-part taxon-name-part-type="genus">Javanita</tp:taxon-name-part> <tp:taxon-name-part taxon-name-part-type="species">costalis</tp:taxon-name-part></tp:taxon-name></italic> by Navás (1932) and later described by <xref ref-type="bibr" rid="B30">Stark and Sivec (2008)</xref>. In this study, females collected from Guangdong Province of China in 2009 are described and illustrated for the first time. The subgenital plate of these specimens is smaller and pigment patch over the ocelli is larger (for comparison see Figs 40, 43 in <xref ref-type="bibr" rid="B30">Stark and Sivec 2008</xref>).</p></tp:treatment-sec><ref-list><ref id="B5"><mixed-citation xmlns:xlink="http://www.w3.org/1999/xlink" xlink:type="simple">
          <person-group><name name-style="western"><surname>Du</surname><given-names>YZ</given-names></name></person-group> (<year>1998</year>) <article-title>Two new record species of genus <italic><tp:taxon-name><tp:taxon-name-part taxon-name-part-type="genus">Neoperla</tp:taxon-name-part></tp:taxon-name></italic> Needham (<tp:taxon-name><tp:taxon-name-part taxon-name-part-type="order">Plecoptera</tp:taxon-name-part></tp:taxon-name>: <tp:taxon-name><tp:taxon-name-part taxon-name-part-type="family">Perlidae</tp:taxon-name-part></tp:taxon-name>) from China.</article-title> <source>Journal of Zhejiang Agricultural University</source> <volume>24</volume>(<issue>4</issue>): <lpage>393</lpage>.</mixed-citation></ref><ref id="B39"><mixed-citation xmlns:xlink="http://www.w3.org/1999/xlink" xlink:type="simple">
          <person-group><name name-style="western"><surname>Wang</surname><given-names>HL</given-names></name><name name-style="western"><surname>Wang</surname><given-names>GQ</given-names></name><name name-style="western"><surname>Li</surname><given-names>WH</given-names></name></person-group> (<year>2013b</year>) <article-title>Two new species in the subfamily <tp:taxon-name><tp:taxon-name-part taxon-name-part-type="subfamily">Perlinae</tp:taxon-name-part></tp:taxon-name> (<tp:taxon-name><tp:taxon-name-part taxon-name-part-type="order">Plecoptera</tp:taxon-name-part></tp:taxon-name>, <tp:taxon-name><tp:taxon-name-part taxon-name-part-type="family">Perlidae</tp:taxon-name-part></tp:taxon-name>) from China.</article-title> <source>ZooKeys</source> <volume>313</volume>: <fpage>81</fpage>–<lpage>90</lpage>. doi: <ext-link xlink:type="simple" ext-link-type="doi" xlink:href="10.3897/zookeys.313.5460">10.3897/zookeys.313.5460</ext-link></mixed-citation></ref><ref id="B29"><mixed-citation xmlns:xlink="http://www.w3.org/1999/xlink" xlink:type="simple">
          <person-group><name name-style="western"><surname>Stark</surname><given-names>BP</given-names></name></person-group> (<year>1987</year>) <article-title>Records and descriptions of oriental <tp:taxon-name><tp:taxon-name-part taxon-name-part-type="tribe">Neoperlini</tp:taxon-name-part></tp:taxon-name> (<tp:taxon-name><tp:taxon-name-part taxon-name-part-type="order">Plecoptera</tp:taxon-name-part></tp:taxon-name>: <tp:taxon-name><tp:taxon-name-part taxon-name-part-type="family">Perlidae</tp:taxon-name-part></tp:taxon-name>).</article-title> <source>Aquatic insects</source> <volume>9</volume>(<issue>1</issue>): <fpage>45</fpage>–<lpage>50</lpage>. doi: <ext-link xlink:type="simple" ext-link-type="doi" xlink:href="10.1080/01650428709361270">10.1080/01650428709361270</ext-link></mixed-citation></ref><ref id="B30"><mixed-citation xmlns:xlink="http://www.w3.org/1999/xlink" xlink:type="simple">
          <person-group><name name-style="western"><surname>Stark</surname><given-names>BP</given-names></name><name name-style="western"><surname>Sivec</surname><given-names>I</given-names></name></person-group> (<year>2008</year>) <article-title>New species and records of <italic><tp:taxon-name><tp:taxon-name-part taxon-name-part-type="genus">Neoperla</tp:taxon-name-part></tp:taxon-name></italic> (<tp:taxon-name><tp:taxon-name-part taxon-name-part-type="order">Plecoptera</tp:taxon-name-part></tp:taxon-name>: <tp:taxon-name><tp:taxon-name-part taxon-name-part-type="family">Perlidae</tp:taxon-name-part></tp:taxon-name>) from Vietnam.</article-title> <source>Illiesia</source> <volume>4</volume>: <fpage>19</fpage>–<lpage>54</lpage>.</mixed-citation></ref><ref id="B20"><mixed-citation xmlns:xlink="http://www.w3.org/1999/xlink" xlink:type="simple">
          <person-group><name name-style="western"><surname>Li</surname><given-names>WH</given-names></name><name name-style="western"><surname>Wang</surname><given-names>GQ</given-names></name><name name-style="western"><surname>Li</surname><given-names>WL</given-names></name><name name-style="western"><surname>Murányi</surname><given-names>D</given-names></name></person-group> (<year>2012b</year>) <article-title>Review of <italic><tp:taxon-name><tp:taxon-name-part taxon-name-part-type="genus">Neoperla</tp:taxon-name-part></tp:taxon-name></italic> (<tp:taxon-name><tp:taxon-name-part taxon-name-part-type="order">Plecoptera</tp:taxon-name-part></tp:taxon-name>: <tp:taxon-name><tp:taxon-name-part taxon-name-part-type="family">Perlidae</tp:taxon-name-part></tp:taxon-name>) from Guangdong Province of China.</article-title> <source>Zootaxa</source> <volume>3597</volume>(<issue>4</issue>): <fpage>15</fpage>–<lpage>24</lpage>.</mixed-citation></ref></ref-list></tp:taxon-treatment>
